# Supplementary material for: Glycyrrhiza uralensis Polysaccharide Gold Nanoparticles as Antigen Carriers and Potential Adjuvant to DC Vaccines
Source: Pharmaceutics. 2025 Sep 17;17(9):1213. doi: 10.3390/pharmaceutics17091213 (PMC12473970; doi:10.3390/pharmaceutics17091213)
Supplement: Supplementary file 1 [file pharmaceutics-17-01213-s001.zip]

Archive with 1 entries (1 files):
- pharmaceutics-3711421-supplementary.pdf
